# Supplementary material for: Comprehensive Profiling of Essential Elements and Organic and Inorganic Contaminants in Dromedary Camels from the Canary Islands: A Baseline for Nutritional and Environmental Assessment
Source: Vet Sci. 2025 Aug 29;12(9):829. doi: 10.3390/vetsci12090829 (PMC12474353; doi:10.3390/vetsci12090829)
Supplement: Supplementary file 1 [file vetsci-12-00829-s001.zip]

Archive with 1 entries (1 files):
- vetsci-3789438-supplementary.pdf
